# Supplementary material for: Diagnostic and Prognostic Value of Plasma GFAP in Sporadic Creutzfeldt–Jakob Disease in the Clinical Setting of Rapidly Progressive Dementia
Source: Int J Mol Sci. 2024 May 8;25(10):5106. doi: 10.3390/ijms25105106 (PMC11121136; doi:10.3390/ijms25105106)
Supplement: Supplementary file 1 [file ijms-25-05106-s001.zip]

Archive with 1 entries (1 files):
- ijms-2986403-supplementary.pdf
